# Supplementary material for: tilS and rpoB: New Molecular Markers for Phylogenetic and Biodiversity Studies of the Genus Thiothrix
Source: Microorganisms. 2023 Oct 9;11(10):2521. doi: 10.3390/microorganisms11102521 (PMC10609254; doi:10.3390/microorganisms11102521)
Supplement: Supplementary file 1 [file microorganisms-11-02521-s001.zip]

Archive with 1 entries (1 files):
- microorganisms-2607911-supplementary.pdf
